# Supplementary material for: Gαo1 and Gαo1/Gαo2 deletion differentially affect hippocampal mossy fiber tract anatomy and neuronal morphogenesis
Source: J Neurochem. 2024 Oct 28;169(2):e16248. doi: 10.1111/jnc.16248 (PMC11808459; doi:10.1111/jnc.16248)
Supplement: Supplementary file 1 — Data S1. [file JNC-169-0-s002.xlsx]

## Sheet: MFT ttest analysis
	MFT Analysis			ADULT	df 107	T value 1,982			P16	df 59	T value 2,001			P12	df 59	T value 2,001			P8	df 59	T value 2,001			P4	df 59	T value 2,001			P2	df 59	T value 2,001
	Gao1			WT		Gao1 KO			WT		Gao1 KO			WT		Gao1 KO			WT		Gao1 KO			WT		Gao1 KO			WT		Gao1 KO
				MW	SEM	MW	SEM		MW	SEM	MW	SEM		MW	SEM	MW	SEM		MW	SEM	MW	SEM		MW	SEM	MW	SEM		MW	SEM	MW	SEM
	Length IPB (µm)
	p value
	Length SPB (µm)
	p value
	Length SPB+SLU (µm)
	p value
	Length Hilus to tip of SLU (µm)
	p value
	Length SLU (µm)
	p value
	Area SLU (µm2)
	p value
	Total area (µm2)
	p value
	Width HC (µm)
	p value
	Height HC (µm)
	p value
				ADULT	df 59	T value 2,001			P16	df 59	T value 2,001			P12	df 59	T value 2,001			P8	df 59	T value 2,001			P4	df 59	T value 2,001			P2	df 59	T value 2,001
	Gao			WT		Gao KO			WT		Gao KO			WT		Gao KO			WT		Gao KO			WT		Gao KO			WT		Gao KO
				MW	SEM	MW	SEM		MW	SEM	MW	SEM		MW	SEM	MW	SEM		MW	SEM	MW	SEM		MW	SEM	MW	SEM		MW	SEM	MW	SEM
	Length IPB (µm)
	p value
	Length SPB (µm)
	p value
	Length SPB+SLU (µm)
	p value
	Length Hilus to tip of SLU (µm)
	p value
	Length SLU (µm)
	p value
	Area SLU (µm2)
	p value
	Total area (µm2)
	p value
	Width HC (µm)
	p value
	Height HC (µm)
	p value
	Gao2			ADULT	df 59	T value 2,001
				WT		Gao2 KO
				MW	SEM	MW	SEM
	Length IPB (µm)
	p value
	Length SPB (µm)
	p value
	Length SPB+SLU (µm)
	p value
	Length Hilus to tip of SLU (µm)
	p value
	Length SLU (µm)
	p value
	Area SLU (µm2)
	p value
	Total area (µm2)
	p value
	Width HC (µm)
	p value
	Height HC (µm)
	p value

## Sheet: In vitro measurements ttest ana
	Gao1
	total length
	and branches
df 179
T value 1, 973
	p value
		wt vs KO
df 179
T value 1, 973		MW
		SEM
	p value	ttest
		wt vs KO
	Gao
	total length
	and branches
df 179
T value 1, 973
	p value
df 179
T value 1, 973		MW
		SEM
	p value	ttest
		wt vs KO
	Gao1
	Sholl Analysis		df 179	T value 1, 973				Sholl Analysis		df 179	T value 1, 973
	AXONS							DENDRITES
			wt vs het Gao1 KO		wt vs hom Gao1 KO					wt vs het Gao1 KO		wt vs hom Gao1 KO
			ttest p value		ttest p value					ttest p value		ttest p value
	µm radius							µm radius
	10							10
	20							20
	30							30
	40							40
	50							50
	60							60
	70							70
	80							80
	90							90
	100							100
	110							110
	120
	130
	140
	150
	160
	170
	180
	190
	200
	210
	220
	230
	240
	250
	Gao
	Sholl Analysis		df 179	T value 1, 973				Sholl Analysis		df 179	T value 1, 973
	AXONS							DENDRITES
			wt vs het Gao KO		wt vs hom Gao KO					wt vs het Gao KO		wt vs hom Gao KO
			ttest p value		ttest p value					ttest p value		ttest p value
	µm radius							µm radius
	10							10
	20							20
	30							30
	40							40
	50							50
	60							60
	70							70
	80							80
	90							90
	100							100
	110							110
	120
	130
	140
	150
	160
	170
	180
	190
	200
	210
	220
	230
	240
	250
	260
	270
	280
	290

## Sheet: Brain Body weight ttest analysi
	Brain /Body weight WT / Gao1 knockouts
	P4						P8						P12						P16						P20
	wt/het	df 48	T value 2,011					df 82	T value 1,989					df 77	T value 1,991				df 83	T value 1,989					df 47	T value 2,012
	wt/hom	df 46	T value 2,013					df 53	T value 2,006					df 60	T value 2,001				df 53	T value 2,006					df 38	T value 2,024
	Brain /Body weight WT / Gao knockouts
	P4						P8						P12						P16						P20
	wt/het	df 38	T value 2,024					df 92	T value 1,986					df 171	T value 1,974				df 63	T value 1,998					df 73	T value 1,993
	wt/hom	df 33	T value 2,035					df 52	T value 2,007					df 62	T value 1,999				df 35	T value 2,030					df 51	T value 2,008
